# Supplementary material for: Investigating the transparency of reporting in two-sample summary data Mendelian randomization studies using the MR-Base platform
Source: Int J Epidemiol. 2022 Apr 6;51(6):1943–56. doi: 10.1093/ije/dyac074 (PMC9749715; doi:10.1093/ije/dyac074)
Supplement: dyac074_Supplementary_Data [file dyac074_supplementary_data.zip]

Archive with 6 entries (5 files):
- dyac074_Supplementary_Data/
- dyac074_Supplementary_Data/ije-2021-10-1515-File006.docx
- dyac074_Supplementary_Data/ije-2021-10-1515-File007.docx
- dyac074_Supplementary_Data/ije-2021-10-1515-File008.xlsx
- dyac074_Supplementary_Data/ije-2021-10-1515-File009.xlsx
- dyac074_Supplementary_Data/ije-2021-10-1515-File010.xlsx
