# Supplementary material for: Investigating the transparency of reporting in two-sample summary data Mendelian randomization studies using the MR-Base platform
Source: Int J Epidemiol. 2022 Apr 6;51(6):1943–56. doi: 10.1093/ije/dyac074 (PMC9749715; doi:10.1093/ije/dyac074)
Supplement: dyac074_Supplementary_Data [file dyac074_supplementary_data.zip › dyac074_Supplementary_Data/ije-2021-10-1515-File008.xlsx]

## Sheet: data extaction
	evaluation	justification
Title	Attention-deﬁcit/hyperactivity disorder and lifetime cannabis use: genetic overlap and causality		Causal association between rheumatoid arthritis and a decreased risk of Alzheimer’s disease		Shared Polygenic Risk and Causal Inferences in Amyotrophic Lateral Sclerosis		Association Between Population Density and Genetic Risk for Schizophrenia		The relationship between ferritin and urate levels and risk of gout		Investigating the shared genetics of nonsyndromic cleft lip/palate and facial morphology		Genome-wide association analyses of chronotype in 697,828 individuals provides insights into circadian rhythms		Body mass index and the association between low-density lipoprotein cholesterol as predicted by HMGCR genetic variants and breast cancer risk		Investigating the possible causal association of coffee consumption with osteoarthritis risk using a Mendelian randomization analysis		Association of genetically predicted testosterone with thromboembolism, heart failure, and myocardial infarction: mendelian randomisation study in UK Biobank		A Mendelian randomization study of the effects of blood lipids on breast cancer risk		Systematic Mendelian randomization framework elucidates hundreds of CpG sites which may mediate the inﬂuence of genetic variants on disease		Reassessing the Association between Circulating Vitamin D and IGFBP-3: Observational and Mendelian Randomization Estimates from Independent Sources		Circulating antioxidants and Alzheimer disease prevention: a Mendelian randomization study		Assessing causal estimates of the association of obesity-related traits with coronary artery disease using a Mendelian randomization approach		Genome‐wide mapping of plasma protein QTLs identiﬁes putatively causal genes and pathways for cardiovascular disease		Epigenome-wide association study of asthma and wheeze in childhood and adolescence		Alcohol intake and risk of rheumatoidarthritis: a Mendelian randomization study		Variation in Serum PCSK9 (Proprotein Convertase Subtilisin/ Kexin Type 9), Cardiovascular Disease Risk, and an Investigation of Potential Unanticipated Effects of PCSK9 Inhibition		Assessment of Bidirectional Relationships Between Physical Activity and Depression Among Adults: A 2-Sample Mendelian Randomization Study		GWAS identiﬁes 14 loci for device-measured physical activity and sleep duration		Genetic Association of Albuminuria with cardiometabolic disease and blood pressue		The influence of obesity-related factors in the etiology of renal cell carcinoma—A mendelian randomization study		Biological and clinical insights from genetics of insomnia symptoms		Polyunsaturated fatty acids and risk of melanoma: A Mendelian randomisation analysis
Author	Artigas et al 2018		Bae and Lee 2018		Bandres-Ciga et al 2019		Colodro-Conde et al 2018		Fatima et al 2018		Howe et al 2018		Jones et al 2019		Kar et al 2019		Lee et al 2018		Luo et al 2019		Nowak and Arnlov 2018		Richardson et al 2018		Tan et al 2018		Williams et al 2018		Zhang et al 2018		Yao et al 2018		Arathimos et al 2017		Bae and Lee 2018		Brumpton et al 2019		Choi et al 2019		Doherty et al 2018		Haas et al 2018		Johansson et al 2019		Lane et al 2019		Liyanage et al 2017
Date	2019		2018		2019		2018		2018		2018		2019		2019		2018		2019		2018		2018		2018		2019		2018		2018		2017		2018		2019		2019		2018		2018		2019		2019		2018
Citation Type (W = expclicit stating of MR-Base web platform, R = all other types of ciation (e.g the R package)	R		W		R		R		W		R		R		R		W		R		R		R		W		R		R		W		R		W		W		R		R		R		W		W		W
Clear articulation of research question
Clearly define/state exposure(s)	1	ADHD	1	Rheumatoid arthritis (RA)	0	570 phenotypic traits	1	SCZ propensity	1	iron/ferretin	1	cleft lip/palate	1	Chronotype, 2 psychiatric, 4 metabolic	1	Genetic inhibition of HMG-CoA reductase, BMI	1	Coffee consumption	1	Testosterone	1	LDL-C, HDL-C, TGs, 5 drug targets	0	30328 CpG sites with known genetic factors	1	vitamin D	1	IGF1, IGFBP3	1	obesity-related traits	0	proteins	1	asthma	1	alcohol consumption	1	PCSK9	1	physical activity	1	physical activity	1	albuminuria	1	Obesity-related factors: obesity measures, blood pressure, lipids, T2D, insulin and glucose	1	insomnia	1
Clearly define/state outcome(s)	1	lifetime cannabis use	1	Alzheimer’s disease (AD)	1	Amyotrophic Lateral Sclerosis	1	Population density	1	gout	1	facial morphology	1	psychiatric and metabolic traits	1	Breast cancer risk	1	osteoarthritis	1	thromboembolism, heart failure, and myocardial infarction	1	Overall and ER-status stratified breast cancer	0	139 complex traits	1	IGFBP3	1	Alzheimers	1	CAD, AF, IS, and T2D, and risk factors for these diseases (systolic blood pressure [SBP] and diastolic blood pressure [DBP], BMI, WHR, HDL, LDL, triglycerides, 2-hour glucose, fasting glucose, and fasting insulin)	1	CHD	1	dna methlyation	1	rheumatoid arthritis	1	48 outcomes: The association between genetically determined serum PCSK9 and a range of continuous traits (amygdala volume, birth weight, body fat, body mass index, caudate volume, chronotype, depressive symptoms, father’s age at death, HDL [high-density lipopro- tein] cholesterol, hip circumference, hippocampus volume, intracranial volume, LDL cholesterol, mean platelet volume, mother’s age at de…	1	depression	1	vascular disease (CHD, stroke, heart failure), diabetes, Alzheimer’s, major cancer subtypes, blood pressure, and anthropometric traits (BMI and body fat %).	1	Systolic and diastolic blood pressure and hypertension	1	renal cell carcinoma	0	Health outcomes in MR Base: cardiometabolic, education, inflammatory, longevity, psychiatric/personality, reproductive, smoking. Could be clearer	1
State how many exposure/outcome relationships were tested in the main analysis	1	1	1	1	1	570	1	1	1	2	1	1	1	14	1	2	1	1	1	3	1	8 for overall bca	1	139	1	1	1	2	1	2	0	unclear, potentially 40	1	1	1	1	1	48	1	1	0	unclear	0	unclear	1	table 1	0	Unclear	1
PheWAS (at least 10 exposures or at least 10 outcomes)	0	see above	0	see above	1	570 expousres	0	see above	0	see above	0	see above	0	fewer than 10 exposures or outcomes (>10 hypotheses tested)	0	see above	0	see above	0	see above	0	see above	1	139 outcomes	0	see above	0	see above	0	see above	1	up to 40 exposures	0	see above	0	see above	1	48 outcomes	0	see above	0	9 outcomes, 1 exposure	0	see above	0	fewer than 10 expousres or outomes	0	fewer than 10 exposures or outcomes	0
Clearly state hypothesis under investigation*	1	tested the causal role of ADHD on subsequent cannabis use performing a twosample Mendelian randomization approach. N.b. end up testing bidriectioanlly	1	The aim of this study was to examine whether RA is causally associated with AD using a two-sample MR analys	0	we implemented LD score regression and Mendelian randomization in a large-scale audit relevant to ALS.	1	We also investigated the direction of causation between schizophrenia and population density usingmulti-instrument mendelian randomization	1	The second aim was to assess a possible causal relationship between iron/ferritin and urate using Mendelian randomization.	1	test the hypothesis that genetic liability to nsCL/P is causally related to implicated facial phenotypes.	0	show evidence of a causal link between chronotype and mental health by MR.	1	Effect of HMG-CoA reductase on Bca with and without adjustment for BMI	1	The aim of this study was to examine whether coffee consumption is causally associated with osteoarthritis using a two-sample MR analysis	1	Effect of testosterone on 3 outcomes	1	To assess causal associations between circulating LDL-cholesterol, HDL-cholesterol, triglycerides and variants in genes encoding lipid-modifying drug targets on the risk of total breast cancer, ER-positive and ER-negative breast cancer	1	In this study, we have built on previous work to prioritize CpG sites which may play a mediatory role along the causal pathway from genetic variation to complex trait and disease susceptibility	1	we aimed to re-assess the causal relationship between IGFBP-3 and prostate cancer	1	Effect of exposures on alzheimers	1	In this study, two-sample MR analyses were performed to quantify and contrast causal estimates of the association of different obesity-related traits with CAD, including BMI, hip circumference (HC), WC, and WHR both with and without adjustment for BMI. We hypothesized that this method could uncover causal relationships between obesity-related traits and CAD and extend the measures of adiposity an…	1	Employed Mendelian randomization (MR)16 to reveal proteins with potentially causal effects on CHD.	1	A bi-directional approach was implemented in order to assess both the potential causal effect of asthma on DNA methylation and the effect of DNA methylation on asthma	1	To assess the causal relationships between alcohol intake frequency and risk of RA	1	We investigated effects of these variants on a range of outcomes to explore unanticipated effects of long-term PCSK9 inhibition.	1	We apply bidirectional MR to assess the potential causal relationship of physical activity with the risk for depression,and vice versa	1	To investigate whether activity and sleep might contribute causally to disease outcomes	1	To test the hypothesis that the associations between processes leading to albuminuria and cardiometabolic diseases are causal	1	Do obesity related factors cause RCC	0	Could be made clearer: To test for causal links between frequent insomnia symptoms and seven clusters of genetically correlated traits, we performed Mendelian randomization (MR) analyses mostly within a two-sample summary data framework.	1
Data sources 1**	ADHD		RA		ALS		Population density		iron		nsCL/P (ICC)		Psychiatric and metabolic traits		BMI		Coffee consumption		Testosterone		Lipids/drug targets		DNA methylation (ARIES)		25(OH)D		IGF1		Birth weight		Their own GWAS		Methylation		Alcohol intake		48 outcomes		Depression		Physical activity		Albuminuria		8 outcomes		insomnia		Melanoma
Provide an evidence trail (e.g. a citation) to a description of the source GWAS	1	PGC+iPSYCH	1	provide citation	1	provide citation	1	provide citation	1	Genetics of Iron Status Consortium	1	provide citation	1	We used data from published GWAS to test the effect of chronotype on the following exposures: schizophrenia77, major depressive disorder78, depressive symptoms79, subjective well-being79, PGC crossdisorder traits80, fasting insulin81, BMI55,82 and T2D83,84.	1	GIANT	1	meta-analyses on coffee intake from eight Caucasian cohorts	1	REDUCE study	1	GLGC	1	ARIES	1	SUNLIGHT consoritum	1	We identified GWAS findings for circulating measures of each trait of interest, with the exception of ascorbate (21–24)	1	provide citation	1	provide citation	1	provide citation	1	We used the publicly available summary statistics datasets of GWASs for alco- hol intake frequency (increase) from the 500,000 individuals included in the UK Biobank (n = 336,965; https://github. com/Nealelab/UK_Biobank_GWAS)	1	HUNT - norwegian population based study	1	We drew on summary statistics from the largest and most recent GWAS for MDD, defined as a lifetime diagnosis of major depression based primarily on structured assessments by trained interviewers, clinician-administered checklists, or medical record review	1	UK Biobank	1	UK Biobank	1	GIANT	1	UK Biobank	1
Describes the methods used to recruit participants into GWAS	0	insufficient	0	insufficient	0	insufficient	1	table 1	0	insufficient	0	insufficient	0	insufficent	0	insufficient	0	insufficient	0	insufficient	0	insufficient	1	The study methods are described in detail elsewhere (47,48) (http://www.bristol.ac.uk/alspac).	0	insufficient	0	insufficient	0	insufficient	0	insufficient	1	Study population (Methods)+ARIES participants were selected based on availability of DNA samples at three time-points for the offspring (neonatal, childhood and adolescence).	0	insufficient	0	insufficient	0	insufficient	1	Study participants were from the UK Biobank13 where a subset of 103,712 participants agreed to wear a wrist-worn accelerometer for a 7-day-period between 2013 and 20159.	1	Data from 382,500 unrelated individuals of European ancestry with albuminuria measurement in the UK Biobank were used.	0	insufficient	1	UKB study description	1
State the number of participants included in GWAS	1	19,099 cases and 34,194 controls	1	29,880 RA cases and 73,758	1	20,806 cases and 59,804	1	~15000	1	48978	1	We performed a GWAS of nsCL/P using the TDT on 638 parent-offspring trios and 178 offspring duos of European descent, and then meta-analysed our results with GWAS summary results previously published on 399 cases and 1,318 controls in the Bonn-II study	0	~450k for UKB, but not stated for others	1	315 585	1	91462	1	3225	1	~188k	1	1018 mother–offspring pairs (mothers at two time points and their offspring at three time points)	1	~80k	1	15,087 participants in 5 cohort studies	1	322154	1	discovery 6861/replication 997	1	~1000 participants	1	336965	1	~70k	1	This elimination resulted in a GWAS meta-analytic subsample of 143 265.	1	91,105 participants of European descen	1	382,500 UK Biobank participants	1	325k	1	453k	1
Describe how exposure and outcome were measured	0	insufficient	0	insufficient	0	insufficient	1	Table 1	0	insufficient	1	insufficient	0	insufficient	0	insufficient	0	insufficient	1	Serum testosterone was measured by high turbulent flow liquid chromatography coupled with tandem mass spectrometry, with sensitivity and specificity that met the acceptance criteria	0	insufficient	1	The Illumina HumanMethylation450 (450K) BeadChip array was used to measure DNA methylation at over 480 000 sites across the epigenome	1	The methods applied to measure 25(OH)D levels differed among the participating cohorts and include ELISA, high performance liquid chromatography tandem mass spectrum (HPLC), radioimmunoassay (RIA) amd electrochemiluminescence immunoassays	0	insufficient	0	insufficient	1	clinical measures section	1	Respiratory phenotypes section	0	insufficient	1	medical records or self report	1	a lifetime diagnosis of major depression based primarily on structured assessments by trained interviewers, clinician-administered checklists, or medical record review.	1	self report andaccelerometer	1	Albuminuria was measured at the initial assessment visit (2006– 2010); a Beckman Coulter AU5400 clinical chemistry analyzer was used to quantify urine albumin (df-30500, Randox Bioscience; immunoturbidimetric assay, detection range 6.7–200 mg/L) and urine creatinine (df-30510, Beckman Coulter; enzymatic assay, detection range 88–4,4200 mmol/L) concentrations.	0	insufficient	1	self report	0
State the units that the exposure and outcome were measured in and whether the data for these measures were transformed (or if case/control)	1	case-control	1	case/control	1	diagnosis	0	people/km^2 in most samples, but undefined in at least one	1	All beta estimates presented as an effect of per standard deviation unit change in iron and ferritin on change in urate (mg dl−1 )	1	1-unit log odd increase in liability to nsCL/P	0	insufficient	1	per one standard deviation (4.65 kg/m2 ) increase in BMI	1	cups per day	1	nmol/L	1	SD increment	0	insufficient	1	log-unit increase		NA because not presenting results for measured change in IGF levels	1	Table 1	0	insufficient	1	DNA methylation at each CpG site is expressed as a beta-value (β) (ratio of methylated probe intensity to overall intensity representing 0 to 100% methylation at the CpG) based on the proportion of detected CpGs that were methylated at each site on the array	0	insufficient	0	insufficient	1	case/control status	0	insufficient	1	natural log transformed	1	table 1	1	table 1	1
List covariates included in GWAS	0	insufficient	0	insufficient	0	insufficient	1	in GWAS section	0	insufficient	0	insufficient	0	insufficient	0	insufficient	0	insufficient	0	insufficient	1	age pop strucutre	0	insufficient	1	adjusted for month of sample collection, age, sex, body mass index and principal components (capturing genetic ancestry	0	insufficient	0	insufficient	0	insufficient	1	DNA methylation data section of Additional File 1	0	insufficient	0	insufficient	0	insufficient	1	We additionally included assessment centre, genotyping array, age, age squared, and season of wear as covariates.	1	Sex- specific residuals of natural log-transformed urine ACR were analyzed as a continuous trait with age, genotyping array, and the first ten genetic PCs as covariates via least-squares linear regression under an additive effects model using Hail v0.1 statis- tical software	0	insufficient	1	age, sex, PCS, array	1
Describe quality control procedures adopted in GWAS or explicilty provide a reference to it	1	For our analyses, variants with different alleles in PGC + iPSYCH and ICC, with AT/ GC alleles or in the HLA region (chromosome 6 and 26,000,000 < position < 33,000,000) were removed, and the final number of markers considered was 5,009,020	0	insufficient	0	insufficient	1	Table 1/Some MAF in Genome-Wide Association Studies section	0	insufficient	0	insufficient	0	insufficient	0	insufficient	0	insufficient	1	Variants with minor allele frequency less than 0.01, call rate less than 95%, or deviating from Hardy-Weinberg equilibrium (P<0.001) were excluded.38	0	insufficient	1	Samples were excluded based on incorrect sex assignment; abnormal heterozygosity (<0.320 or >0.345 for WTSI data; <0.310 or >0.330 for LCA data); high missingness (>3%); cryptic relatedness (>10% identity by descent) and non-European ancestry (detected by multidimensional scaling analysis).	1	quality control thresholds of MAF>0.05, imputation info score>0.8, Hardy-Weinberg equilibrium (HWE) >1x10 and a minimum of 2 studies and 10,000 individuals contributing to each reported SNP-phenotype association.	0	insufficient	0	insufficient	0	insufficient	1	Adjusted for basic cell counts	0	insufficient	0	insufficient	0	insufficient	1	QC section	1	Variant exclusion criteria were Hardy-Weinberg equilibrium p % 1 3 10_x0002_20, QCTOOL INFOscore < 0.3, variant call rate % 0.95, and MAF % 0.001 yielding 11,709,857 variants in the analysis	0	insufficient	1	QC section in methods	1
If applicable, comment on any attempts made to address inadequate quality control or GWAS design in MR analysis		NA		NA		NA		NA		NA		NA		NA		NA		NA		NA		NA		NA		NA		NA		NA		NA		NA		NA		NA		NA		NA		NA		NA		NA
Data sources 2**			Alzheimers		570 traits		Scizophrenia		Urate		nsCL/P (Bonn-II)		Chronotype		Breast cancer		osteoarthritis		UKB outcomes		Breast cancer		139 complex traits		IGFBP-3		Alzheimers (IGAP)		T2D, CVD and related traits		CHD GWAS		Asthma		Rheumatoid Arthritis		PCKS9		Physical activity		Traits in UK Bioabnk		Hypertension and blood pressure in UK Biobank		8 outcomes (2nd sample)		Health outcomes in MR Base		Fatty acids
Provide an evidence trail (e.g. a citation) to a description of the source GWAS	1	ICC	1	provide citation	1	UKB	1	PGC 2014	1	Global Urate Genetics Consortium	1	citation provided	1	biobank and 23andme papers cited	1	guo et al	1	arcOGENstudy	1	UK Biobank	1	BCAC	1	see table S1	1	CHARGE consortium	1	Primary AD case–control sample	1	HC, WC, and WHR - GIANT	1	CARDIOGRAMplusC4D	1	GWAS catalog was used to source asthma SNPs instead of using the significant SNPs in the GABRIEL consortium, in order to allow more SNPs to be used as instruments and increase power.	1	We used a GWAS meta- analysis of 5539 autoantibody-positive individuals with RA and 20,169 controls of European descent [25] as the outcome.	1	We performed a genome-wide association study (GWAS) of serum PCSK9 in 3,697 adults using BOLT-LMM adjusted for sex, age, genotyping batch and four principal components. Serum PCSK9 measurements were rank-transformed to normality.	1	We drew on summary statistics from a recent GWAS of physical activity conducted among UK Biobank Study participants.12	1	UK Biobank	0	insufficient	1	UK Biobank	1	Supplementary Table 20	1
Describes the methods used to recruit participants into GWAS	0	insufficient	0	insufficient	0	insufficient	0	insufficient	0	insufficient	0	insufficient	0	insufficient for 23andme	0	insufficient	0	in 7410 patients with osteoarthritis ofthekneeandhipinthearcOGENstudyand11,009controls of European descent from the UK	0	insufficient	0	insufficient	0	insufficient	0	insufficient	0	insufficient	0	insufficient	0	insufficient	0	insufficient	0	insufficient	1	We linked genotype and phenotype data from 69,422 participants in the population-based Nord-Trøndelag Health Study (HUNT) with hospital records...Serum concentrations of PCSK9 were measured in a sub-sample by enzyme immune-assay with antibodies obtained from R&D Systems (Minneapolis, Minnesota) as described elsewhere2	0	insufficient	1	We removed participants from the accelerometer discovery sample (n = 91,112), those who self- reported as being non-white British (n = 68,428), had abnormal genetic vs. self- reported sex mismatches (n = 192) or sex chromosome aneuploidy (n = 652). We also removed 48,658 participants due to relatedness. This left 278,374 UK Biobank participants who were not included in our discovery analysis,	1	Data from 382,500 unrelated individuals of European ancestry with albuminuria measurement in the UK Biobank were used.	0	insufficient	0	insufficient	0
State the number of participants included in GWAS	1	14,374 cases and 17,956 control	1	17,008 AD cases and 37,154	0	insufficient	1	36989 cases and 113075 controls	1	n=110,347	1	399 cases and 1,318 controls in the Bonn-II	1	449,734 in UKB, The primary chronotype sample-size meta-analysis produced results for 15,880,941 variants in up to 697,828 individuals, with the secondary effect-size morning person meta-analysis producing results for 15,880,664 variants in up to 651,295 individuals (372,765 cases and 278,530 controls).	1	~120k	1	see above	1	500k	1	~230k	1	see table S1	1	~20k	1	Primary AD case–control sample	1	210088	0	insufficient	0	insufficient	1	We used a GWAS meta- analysis of 5539 autoantibody-positive individuals with RA and 20,169 controls of European descent [25] as the outcome.	1	3697, 5304 replciation	1	The GWAS for self-reported activity (n = 377 234) identi- fied 9 independent genome-wide significant single-nucleotide polymorphisms (SNPs), although SNP-based heritability was modest at approximately 5%.12 The GWAS for accelerometer- based activity (n = 91 084) identified only 2 independent genome- wide significant SNPs, although SNP-based heritability was estimated much higher at 14%.	1	This left 278,374 UK Biobank participants who were not included in our discovery analysis	1	381,833 individuals had both blood pressure and albuminuria measurements.	1	Instruments for BMI and waist-to-hip ratio (WHR) were identified from meta-analyses of GWASs in approximately 700,000 individuals of European ancestry. GWAS data from the Genetic Investigation of ANthropometric Traits (GIANT) consortium (approximately 325,000 participants) [7,8] were combined with GWAS data from UK Biobank (approximately 375,000 individuals). SNPs associated with body fat percent…	0	insufficient	1
Describe how exposure and outcome were measured	0	insufficient	0	insufficient	0	insufficient	0	insufficient	0	insufficient	1	insufficient	1	self-report phenotypes section	0	insufficient	0	insufficient	1	see outcomes section	0	insufficient	0	insufficient	1	blood plasma was measured using tandem mass spectrometry,	1	More details on the stage 1 studies, participants, genotype data, AD diagnostic criteria, and statistical models are described in the published GWAS.	0	insufficient	0	insufficient	0	insufficient	1	autoantibody-positive individuals with RA	1	Serum concentrations of PCSK9 were measured in a subsample by ELISA with antibodies obtained from R&D Systems (Minneapolis, MN) as described elsewhere.2	1	(1) self-reported moderate-to-vigorous physical activity (in standardized units of inverse-normalized metabolic- equivalent minutes per week) and (2) objective accelerometer- based activity, specifically overall mean acceleration (in milli- gravities across at least 72 hours of wrist-worn accelerometer wear).	0	insufficient	1	Baseline blood pressure was averaged from two measurements taken a few moments apart using an Omron 705 IT electronic blood pressure monitor (df-4079 and df- 4080). A sphygmomanometer (df-93 and df-94) was used if a measurement could not be obtained with the electronic monitor. 381,833 individuals had both blood pressure and albuminuria measurements.	0	insufficient	0	insufficient	0
State the units that the exposure and outcome were measured in and whether the data for these measures were transformed (or if case/control)	1	case control	1	case/control	0	insufficient	1	case/control	1	All ß-estimates are presented as an effect of per mgdL-1 change in urate for per SD unit change in iron biomarkers.	1	1-unit log odd increase in liability to nsCL/P	1	log odds (both exposure and outcome)	1	case-control	1	case-control	1	case-control	1	case-control	1	see table S1	1	SD unit change	1	case-control	1	Table 1	0	insufficient	1	case/control status	1	case/control status	1	standard deviation of original PCSK9 measurements=47.5 ng/ml; Serum PCSK9 measurements were rank-transformed to normality.	1	(1) self-reported moderate-to-vigorous physical activity (in standardized units of inverse-normalized metabolic- equivalent minutes per week) and (2) objective accelerometer- based activity, specifically overall mean acceleration (in milli- gravities across at least 72 hours of wrist-worn accelerometer wear).	1	Supplementary Data 8	0	insufficient	1	table 1	1	Supplementary Table 20	0
List covariates included in GWAS	0	insufficient	0	insufficient	0	insufficient	0	insufficient	0	insufficient	0	insufficient for Bonn-II	1	Genotyping and quality control	0	insufficient	0	insufficient	1	age, sex, 10 pcs	1	age pop strucutre	0	insufficient	1	All cohorts accounted for relatedness, population substructure using genetic principal components, study centre and laboratory batch of IGFBP-3 measurement where applicable.	0	insufficient	0	insufficient	0	insufficient	0	insufficient	0	insufficient	1	sex, age, genotyping batch, and 4 principal components	0	insufficient	1	we used linear regression analyses with sex and the first 10 principal components as covariates	1	Age at baseline, sex, genotyping array, and the first ten genetic PCs to control for population structure were included as covariates	1	age, sex, genotyping array, and principal components for population, blood presure	0	insufficient	1
Describe quality control procedures adopted in GWAS or explicilty provide a reference to it	1	For our analyses, variants with different alleles in PGC + iPSYCH and ICC, with AT/ GC alleles or in the HLA region (chromosome 6 and 26,000,000 < position < 33,000,000) were removed, and the final number of markers considered was 5,009,020	0	insufficient	0	insufficient	1	We excluded single-nucleotide polymorphisms (SNPs) with low imputation quality (r2 <0.6) or minor allele frequency (MAF) below 1%	0	insufficient	0	insufficient for Bonn-II	1	mentioned for both cohorts	0	insufficient	0	insufficient	1	sex mismatch (derived by comparing genetic and reported sex); sex chromosome aneuploidy; poor quality genotyping (missing rate >1.5%); or excess relatedness (>10 putative third degree relatives).	1	Genotypes were imputed to ~21 million variants using the 1000 Genomes Project (Phase 3) reference panel. Variants with	0	insufficient	1	Individuals of non-European ancestry, with missing phenotype data, a diagnosis of growth hormone deficiency or known use of human growth hormones were excluded from the analyses (8)	1	age, sex, and principal components as covariates.	0	insufficient	0	insufficient	0	insufficient	0	insufficient	0	insufficient	0	insufficient	0	insufficient	0	insufficient	0	insufficient	0	insufficient	0
If applicable, comment on any attempts made to address inadequate quality control or GWAS design in MR analysis		NA		NA		NA		NA		NA		NA		NA		NA		NA		NA		NA		NA		NA		NA		NA		NA		NA		NA		NA		NA		NA		NA		NA		NA
Data sources 3**											facial morphology (ALSPAC)				HMG-CoA		Coffee intake		Cardiovascular disease				DNA methylation (BIOS)				Alzheimers (STR)		Cardiovascular disease												Vascular disease (CHD, stroke, heart failure), diabetes, Alzheimer’s, major cancer subtypes, blood pressure, and anthropometric traits (BMI and body fat %).		Hypertension and blood pressure in ICBP		Renal cell carcinoma
Provide an evidence trail (e.g. a citation) to a description of the source GWAS											1	citation provided			1	global lipid gentic consuortim	1	citation provided	1	CARDIOGRAM			1	BIOS			1	Replication AD case–control sample	1	CARDIOGRAM											1	publicly available in mr base	1	The International Consortium for Blood Pressure is a large meta- analysis of study-specific results associating blood pressure with genotypes from the Cardio-MetaboChip SNP Array (nmax 1⁄4 201,529)19 or imputed to 1000 Genomes Project Phase 1 haplo- types (nmax 1⁄4 150,134).20	1	the largest RCC GWAS published to date (second sample) [6]
Describes the methods used to recruit participants into GWAS											1	We used data on children from the Avon Longitudinal Study of Parents and Children (ALSPAC), a longitudinal study that recruited pregnant women living in the former county of Avon (UK) with expected delivery dates between 1 April 1991 and 31 December 1992			0	insufficient	0	insufficient	0	insufficient			0	insufficient			1	Appendix e1 and Figure e1	0	insufficient											0	insufficient	1	insufficient	1	S2 Table
State the number of participants included in GWAS											1	Supplementary table 5			1	168 357	1	18176	1	(patients, n=43676; controls, n=128199)			1	3841 Dutch individuals			1	The sample for examining genotype-outcome associations consisted of 17,008 late-onset AD cases and 37,154 con_x0002_trols of European ancestry included in the stage 1 GWAS meta-analysis conducted by the International Genomics of Alzheimer’s Project (IGAP) (30).	1	86995											0	insufficient	1	The International Consortium for Blood Pressure is a large meta- analysis of study-specific results associating blood pressure with genotypes from the Cardio-MetaboChip SNP Array (nmax 1⁄4 201,529)19 or imputed to 1000 Genomes Project Phase 1 haplo- types (nmax 1⁄4 150,134).20	1	10,784 RCC patients and 20,406 control participants.
Describe how exposure and outcome were measured											1	data have been gathered from the mother and her partner (during pregnancy and post birth) and the children (post birth) from self-report questionnaires and clinical sessions.			0	insufficient	0	insufficient	1	Myocardial infarction was defined based on clinical diagnosis (ICD-9 or ICD-10: international classification of diseases, 9th or 10th revision) and echocardiographic results			0	insufficient			1	Appendix e1	0	insufficient											0	insufficient	1	insufficient	1	S2 Table
State the units that the exposure and outcome were measured in and whether the data for these measures were transformed (or if case/control)											1	mm change in philtrum width			1	1 mmol/L LDL decrease	0	insufficient	1	case/control			0	insufficient			1	case/control analysis	0	insufficient											1	Supplementary Data 8	1	Summary statistics for SNP effects on systolic and diastolic blood pressure were corrected for anti-hyper- tensive medication use (þ15 mmHg and þ10 mmHg for systolic and diastolic blood pressure, respectively)	1	case/control
List covariates included in GWAS											0	insufficient for Bonn-II			0	insufficient	0	insufficient	1	Genetic associations were adjusted for study specific covariates and genomic control			0	insufficient			1	Models for both samples included covariates for age, sex and five principal components derived from each genotyping platform.	0	insufficient											0	insufficient	1	body mass index, sex, age, and age2 as covariates, as previously described.	0	insufficient
Describe quality control procedures adopted in GWAS or explicilty provide a reference to it											1	ALSPAC genotyping section			0	insufficient	0	insufficient	0	insufficient			0	insufficient			0	insufficient	0	insufficient											0	insufficient	0	insufficient	0	insufficient
If applicable, comment on any attempts made to address inadequate quality control or GWAS design in MR analysis												NA				NA		NA		NA				NA				NA		NA												NA		NA	1	SNPs with an imputation quality score (R2 or info score) lower than 0.7 were not used in the MR analysis
Data sources 4**											facial morphology (3DFN)
Provide an evidence trail (e.g. a citation) to a description of the source GWAS											1	citation provided											1	UK Biobank
Describes the methods used to recruit participants into GWAS											0	insufficient											0	insufficient
State the number of participants included in GWAS											1	Supplementary Table 5											1	Supplementary Table 6
Describe how exposure and outcome were measured											1	3DFN study participants had their facial surfaces captured via...											0	insufficient
State the units that the exposure and outcome were measured in and whether the data for these measures were transformed (or if case/control)											1	mm change in philtrum width											0	insufficient
List covariates included in GWAS											0	insufficient											1	age, sex, the ﬁrst 10 principal components and a binary indicator which reﬂects which genotype chip individuals were measured on.
Describe quality control procedures adopted in GWAS											0	insufficient											1	Phasing and imputation of this data is explained elsewhere (56).
If applicable, comment on any attempts made to address inadequate quality control or GWAS design in MR analysis												NA												NA
For MR studies examining where exposure and/or outcome is a disease/binary trait
Describe if cases were incident or prevalent or both	0	insufficient	0	insufficient	0	insufficient	0	insufficient		NA	0	insufficient	0	insufficient	0	insufficient	0	insufficient	0	insufficient	0	insufficient	0	insufficient		NA	0	insufficient	0	insufficient		NA	0	insufficient	0	insufficient	0	insufficient	0	lifetimediagnosis	0	insufficient	1	combined prevalent plus incident disease	1	S2 Table	0	insufficient	0
2SMR specific assumptions
Provide adequate descriptive information on GWAS samples to assess whether they represent the same underlying population e.g. at least two of age,sex and ancetry	0	insufficient	1	one european, one trans ethic (so the two studies have not sampled from the same popluation)	0	state that all populations are european, but no other info	0	age, ancestry, sex in table 1; insufficient for Wray et al	1	Table S1	1	Different ancestries	0	insufficient	0	insufficient	0	ancestry is the same	1	age, sex, ethnicity	1	ethnicity, sex (one only women, one mixed). Sex-specific outcomes…	0	sex and ethnicity for some, but not all e.g. BIOS	1	in supplementary methods	0	Info on ancestry, but nothing else	0	insufficient	1	supplementary data 2	0	insufficient	0	insufficient	0	insufficient	0	insufficient	0	insufficient	0	insufficient	0	insufficent: only ethnicity	0	insufficient	0
Provide information on sample overlap. If present describe how this could introduce bias and the possible direction of bias on effect estimates	1	Because of sample overlap in two studies between the PGC and ICC samples and to avoid biases, we removed these studies (Spain, 572 cases and 425 controls, and YalePenn, 182 cases and 1315 controls) from the PGC+ iPSYCH sample in all analyses except for the LD score regression, since this method is not affected by sample overlap. This provided a restricted PGC+iPSYCH sample of 18,345 cases and 32,…	0	insufficient	1	One of the main caveats of working with summarylevel data (rather than individual-level data) is that there isno possibility to ﬁlter and exclude sample overlap. ForMendelian randomization analyses, we cannot exclude thepossibility that samples from the same individuals were usedin both the GWASes that we identiﬁed as signiﬁcant expo-sures and in the ALS GWAS that we used as the outcomemeasure. S…	1	we estimated the overlap to be negligible	0	insufficient	0	insufficient	0	insufficient	0	insufficient	0	insufficient	0	insufficient	1	sample overlap section	0	insufficient	0	Insufficient info on independence across all datasets used in the same analysis	1	Sample overlap section	0	insufficient	0	insufficient	0	insufficient	0	insufficient	0	insufficient	1	exclude UKB from MDD gwas	1	We removed participants from the accelerometer discovery sample (n = 91,112)	1	to further mitigate bias from score discovery-anal- ysis overlap in UK Biobank, we examined the effects of albu- minuria-associated variants on blood pressure measured in a separate cohort.	0	insufficient	0	insufficient	0
Data harmonisation
Explain how reference alleles were harmonised across exposure and outcome datasets	0	insufficient	0	insufficient	1	Harmonization was undertaken to rule out strand mismatches and ensure alignment of SNP effect sizes.	0	insufficient	1	To ensure that the effect estimate of the exposure instrument corresponds to the same allele as the outcome effect, the ‘allele harmonization’command was used.	0	insufficient	0	insufficient	0	insufficient	0	insufficient	1	"We aligned the effect allele of each genetic variant on the serum testosterone increasing allele."	1	Genetic effects were aligned to the lipid-increasing allele and alignment checked by comparing the minor allele frequencies reported by BCAC and GLGC.	1	strong LD (r2 _x0005_ 0.8) with the relevant meQTL to act as a proxy. Data harmonization is also undertaken to ensure that effect estimates for SNPs are based on the same strand (i.e. the ‘effect alleles’ for reported ﬁndings are the same).	0	insufficient	1	These statistics were harmonized to ensure that they corresponded to the same forward strand allele for each SNP, all of which increase antioxidant concentrations.	1	We used the TwoSampleMR package in R version 3.4.1 to clump and harmonize he summary-level data from the meta-analyses of GWASs for obesity-related traits (Supplementary Fig. 12).	0	insufficient	0	insufficient	0	insufficient	0	insufficient	1	This package harmonizes exposure and outcome datasets containing information on SNPs, alleles,effect sizes (odds ratios[ORs] converted to β statistics by log transformation),standard errors, Pvalues, and effect allele frequencies for selected exposure instruments	0	insufficient	0	insufficient	0	insufficient	0	insufficient	0
If applicable, describe how palindromic SNPs were addressed	0	insufficient	0	insufficient	0	insufficient	0	insufficient	0	insufficient	0	insufficient	0	insufficient	0	insufficient	0	insufficient	0	insufficient	1	Palindromic variants that could not be unambiguously aligned and multi-allelic variants with different effect and reference alleles in BCAC and GLCL were removed.	0	insufficient	0	insufficient	0	insufficient	0	insufficient	0	insufficient	0	insufficient	0	insufficient	0	insufficient	1	We also conducted sensitivity analyses where strand-ambiguous SNPs were excluded from MR analysis,which did not change the pattern of findings; thus,results using the full set of SNPs were reported	0	insufficient	0	insufficient	1	SNPs with ambiguous strand codification (A/T or C/G) were replaced by SNPs in genetic linkage (R2 > 0.8) using theproxysnps	0	insufficient	0
Instrument construction
Provide clear criteria or a clear description for the inclusion of genetic variants as instruments	1	The following thresholds were used: P<5×10−8 (including 12 variants) and P<5×10−6 (including 72 variants) when using ADHD as exposure, and P<5×10−6 (including 9 variants) and P<5×10−5 (including 70 variants) when using cannabis use as exposure, given that no SNPs had P<5×10−8 and only one had P<5×10−7 in the ICC dataset	0	we used genetic variants associated with RA	1	genome wide sig	1	First, we merged the GWAS results from the PGC and from our sample, and selected only the genomewide significant SNPs for schizophrenia. Then, we clumped the SNP list, keeping the most associated SNP (with schizophrenia) per haplotype (default options in MR base: 10MBp window, r2 <0.01 using 1000genomes as reference). T	1	p≤5×10− 8 was set as a threshold for a variant to be a valid instrument, corresponding to an F statistic of 30 and considered an adequately powered instrument for MR analysis	0	insufficient	0	insufficient	0	insufficient	0	insufficient	1	genome wdie sig	1	Comprehensive MR refers to using all variants associated with the target lipid, whilst restrictive MR excludes variants associated with any of the other lipids (P<0.001).	1	LD clumping was undertaken to identify independent meQTL (r2 < 0.01) for each CpG site which could be used as instrumental variables for MR analyses based on an inclusion criteria of P<1.0 _x0002_ 10_x0003_7.	0	insufficient	0	insufficient	1	p < 5 × 10−8	0	unclear what the threshold was in methods	0	unclear how it was chosen in the reverse direction	1	5e-08	1	Three independent genome-wide significant variants were identified, the most strongly associated variant was rs11591147 in PCSK9 (p.R46L), which was associated with a 1.30 unit decrease in rank-transformed serum PCSK9 (P=2.9×10−31) per effect allele (standard deviation of original PCSK9 measurements=47.5 ng/ml, interquartile range=100.6–154.9), followed by the intronic rs499883 in PCSK9 (β=0.19, …	1	We used the following 2 sets of genetic instruments:(1) only SNPs previously reported as genome-wide significantand (2) top SNPs meeting a more relaxed threshold(P<1×10−7).	1	p<5x10^-9	1	5x10^-8	1	5x10^-8	1	All 57 of the insomnia GWAS hits identified in this study	1
Describe whether estimtes obtained from a discovery GWAS sample, replication GWAS sample, pooled discovery-replication GWAS samples, a meta-analysis of two or more samples, or another source	1	meta-analysis	1	meta analysis	0	insufficient	1	replication/meta-analysis & consortium	1	consortium	1	both	0	insufficient	1	meta-analysis	1	consortium	0	insufficient	1	discovery	0	insufficient	0	insufficient	0	insufficient	1	meta-analysis	1	replication/consortium	0	insufficient	0	insufficient	1	replication or consoritum	0	insufficient	1	discovery	1	discovery	1	discovery (GIANT/UKB), or meta-analysis	0	insufficient	0
Describe whether the instrument was restricted to independent variants or whether the instrument consisted of correlated variants	1	Strict clumping was undertaken in the exposure population with parameters r2=0.05, kb=500 and p2= 0.5 using plink	1	assessed the independent assocation of 80 SNPs	1	independent SNPs (R2 <0.001 with any other associated SNP within 10 Mb), considered as the most stringent clumping threshold used when performing Mendelian randomizationanalyses.	1	we corrected for single redundency	1	yes; but not by conventional threshold	0	insufficient	0	insufficient	0	insufficient	1	independent association	1	exclude correlated variants	1	correlated	1	LD clumping was undertaken to identify independent meQTL (r2 < 0.01) for each CpG site which could be used as instrumental variables for MR analyses based on an inclusion criteria of P<1.0 _x0002_ 10_x0003_7.	1	IGFBP3 explicitly stated as independent, vitamin D mapped to diff genes which in theory may not be entirely independent (without external knowledge)	1	used correlated	1	independent	1	independent	1	independent	1	A two-sample MR study of genetic variants associated with alcohol intake was used as the IV to improve in- ference based on linkage disequilibrium (LD) R2 of 0.001, clumping distance of 10,000 kb, and p-value threshold of 5.00E-08 (genome-wide significance).	1	Three independent genome-wide significant variants were identified	1	independent	1	independent	1	Up to 46 SNPs independently associated with albuminuria at a conventional p < 5 3 10_x0002_8 threshold in the genome-wide associ- ation study (Table S4) were used to construct weighted polygenic risk scores	1	Correlated SNPs were excluded based on measures of linkage disequilibrium (LD) R2 < 0.1.	0	insufficient	1
If the instrument consisted of independent variants, how was independence defined/ what were the clumping paramiters used	1	Strict clumping was undertaken in the exposure population with parameters r2=0.05, kb=500 and p2= 0.5 using plink	0	insufficient	1	see above	1	LDr2<0.1 within windows of 10mb	1	To eliminate linkage disequilibrium (LD) of r2>0.6betweenthe instruments, the ‘LD clumping’ command was used.		NA		NA		NA	0	insufficient	0	r2 <0.4		NA	1	see above	0	insufficient		NA	1	(LD) r2 < 0.001	1	LD r2 <0.1	1	LD R2 cut-off threshold of <0.1	1	(LD) R2 of 0.001, clumping distance of 10,000kb,	0	insufficient	1	we clumped SNPs for independence (ie,when SNPs were correlated at r2>0.001, only 1 representative SNP was retained	1	For analysis we retained index SNPs with p < 5 × 10−6 that were pruned for LD (r2 < 0.001) and more than 10,000 kb apart.			1	r^2 0.1		NA	1
If the instrument consisted of correlated variants, explain how this was accounted for in the model employed		NA		NA		NA		NA		NA		NA		NA		NA		NA	1	fixed effects that account for correlations among genetic variants	1	model correlation		NA		NA	1	Antioxidant associations with AD risk factors section		NA		NA		NA		NA		NA		NA		NA		NA		NA		NA
State the number of primary instruments constructed	1	4	1	1	1	3	1	2	1	3	1	1	1	7	1	2	1	1	1	JMJD1C as priamry and SHBG as secondary	1	Fig 1	1	table 1	1	For Vitamin D, in addition to overall instrument they looked at synthesis and metabolism scores	1	table1	1	table 1&2	1	variants (LD r2 <0.1) for each protein were used as instrumental variables (IVs) for the corresponding protein.	1	Table S9, S10	1	1	1	1	1	eTables 1-4	0	insufficient	1	2	1	table 1	1	1 for each outcome	1
State the number of included genetic variants.	1	The following thresholds were used: P<5×10−8 (including 12 variants) and P<5×10−6 (including 72 variants) when using ADHD as exposure, and P<5×10−6 (including 9 variants) and P<5×10−5 (including 70 variants) when using cannabis use as exposure, given that no SNPs had P<5×10−8 and only one had P<5×10−7 in the ICC dataset	1	Table 1	1	table 2	1	88-94	1	table S6	1	6 in forward direction, 2 in reverse	1	supplemetnry tables 12 lists (351) SNPs included in the forward direction and Supplementry Table 13 lsts SNPs used in the reverse direction	1	Figure 2	1	4	1	We assessed the validity of the genetic variants as instrumental variables in terms of imputation quality, Hardy-Weinberg equilibrium, and associations with potential confounders, and found the following variants fulfilled the inclusion criteria: 234 of 661 variants in the JMJD1C gene region predicting endogenous testosterone; one variant in the JMJD1C gene region predicting sex hormone binding g…	1	supplementary table 1 and 2	0	insufficient	1	Using the six 25(OH)D-associated SNPs for the two-sample MR analysis,	1	table1	1	table 1&2	0	insufficient	1	Table S9, S10	1	24	1	two variants in PCSK9 (but not the variant in PCSK2) replicated in TwinGene and were used to construct a new genetic risk score for PCSK9.	1	eTables 1-4	0	insufficient	1	fig 3&4	1	table 1	1	Supplementary Table 20	1
Instrumental Variable (IV) assumptions and considerations
Describe how IV assumption 1 (relevance) was assessed (F stat or R^2)	0	insufficient	0	insufficient	0	insufficient	0	insufficient	1	F stat of 30: "p≤5×10− 8 was set as a threshold for a variant to be a valid instrument, corresponding to an F statistic of 30 and considered an adequately powered instrument for MR analysis "	0	insufficient	0	insufficient	0	insufficient	0	insufficient	0	insufficient	0	insufficient	0	insufficient	1	provide F stats	1	To assess whether instrumental variable models could be biased by the use of "weak instruments" (where variants may not be robustly confirmed determinants of antioxidant variation), we examined any reported F statistics from genetic association analyses of the SNPs in use and corresponding antioxidants and estimated the anticipated F values from reported R2 values and sample sizes used in these s…	1	Table 1	0	insufficient	0	insufficient	1	In all, 0.5% of variance in the exposure (value of R2 statistic) was explained by the genetic variants serving as IVs.	1	The new PCSK9 genetic risk score had a r2 and F-statistics of 2.1% and 80.55 for serum PCSK9.	0	insufficient	0	insufficient	1	0.7% of the variance in albumin- uria in UK Biobank (F-statistic, 2,928)	1	Table 1	1	57 association signals explaining 1% of the variance	1
Describe how IV assumption 2 (independence) was assessed e.g. does the outcome GWAS adjust for PCs/use a LMM	0	insufficient	0	insufficient	0	insufficient	1	use bolt lmm in GWAS	0	insufficient	0	insufficient	0	use bolt LLM/adjust for PCs for exposures, insufficient for outcomes.	0	insufficient	0	insufficient	1	only use eruopeans, adjust for 10 pcs. Tested association with some measured confounders	1	adjust for popluation struutre	0	insufficient	0	insufficient	1	use of homogeneous populations, principal components	0	insufficient	0	insufficient	0	insufficient	0	insufficient	0	insufficient	1	median, presso, eggar	1	use bot lmm; Sensitivity analyses was also conducted to test whether instrument variables were associated with the following observational ‘classic’ confounders: income, smoking, area deprivation, and years of education75. Potential associations with confounders were subsequently followed-up by multivariate mendelian randomisation analyses76 to investigate the robustness of these associations to …	1	adjust for PCs	0	insufficient for outcome GWAS	0	insufficient for outcome GWAS	1
Describe how IV assumption 3 (exclusion restriction) was assessed	1	We also ran MR-Egger regression [41], MR-PRESSO [42] and the weighted median method [43] as sensitivity analyses.	1	the weighted median and MR-Eggerregression methods were performed.	1	MR Egger and weighted median, Q and I^2	1	exclude high hetrogenity snps; egger etc	1	To minimize pleiotropy, a priori literature searches and eQTL (expression quantitative trait locus) data available online (https://gtexportal.org/home/) and Haploreg v4.1(https://pubs.broadinstitute.org/mammals/hap loreg/haploreg.php) were used to test for association of genetic variants to be included in instruments with expression of genes implicated in iron/ferritin and urate metabolism (as ap…	1	table 2	1	Egger, WM, penalised WM	0	insufficient	1	egger, WM, mode	1	q statistic	1	egger, wm, PRESSO	1	colocalization	1	heterogeneity, leave one out	1	weighted median, weighted mode, and MR-Egger	1	Q statistic, Egger + dropping SNPs associated with "confounders" though these are not true confounders	1	QTL/coloc	1	mean, mode, egger	1	egger, median	0	insufficient	1	We therefore com- pared IVW results with other established MR methods whose es- timates are known to be relatively robust to horizontal pleiotropy, although at the cost of reduced statistical power.17 These meth- ods include the weighted median approach, which selects the median MR estimate as the causal estimate,18 and MR Egger regression, which allows the intercept to be freely estimated as an …	1	median and mode estimators, MR-Egger	1	median, egger	1	heterogeneity, MR Presso, median, mode, egger	1	median, egger	1
Homogeneity/monotonicity/constant effect	0	insufficient	0	insufficient	0	insufficient	0	insufficient	0	insufficient	0	insufficient	0	insufficient	0	insufficient	0	insufficient	0	insufficient	0	insufficient	0	insufficient	0	insufficient	0	insufficient	0	insufficient	0	insufficient	0	insufficient	0	insufficient	0	insufficient	0	insufficient	0	insufficient	0	insufficient	0	insufficient	0	insufficient	0
If applicable, state additional major assumptions introduced by falsification tests	1	MR-Egger regression allows all variants to have pleiotropic effects (when a variant affects the exposure and the outcome independently), violating assumption (ii), as long as an additional, weaker assumption holds: direct pleiotropic effects of the genetic variants on the outcome are distributed independently of the genetic associations with the exposure (Instrument Strength Independent of Direct…	0	insufficient	0	insufficient	0	insufficient	0	insufficient	0	insufficient	1	Assumptions for models provided in section starting with "MR-Egger provides unbiased causal estimates if just the first condition above holds, by estimating and adjusting for non-zero mean pleiotropy."		NA	0	insufficient		NA	0	insufficient	0	insufficient		NA	0	insufficient	0	insufficient	0	insufficient	0	insufficient	0	insufficient	0	insufficient	0	insufficient	0	insufficient	1	If so, SNPs that influence both traits through a shared mechanism could violate the instrument strength independent of direct effect (InSIDE) assumption of standard Mendelian randomization and MR-Egger analyse (Discusion). Talks about median regresion assumption in senstivty analysis section	0	insufficient	1	MR section
Do they explain why the sensitivity analyses were used	1	see above	1	pleiotropy	1	evaluate exclusion restriction	0	insufficient	1	pleiotropy	1	pleiotropy	1	pleiotropy		NA	1	pleiotropy	1	tests statistically for pleiotropic effects that might indicate violations of the exclusion restriction assumption	1	pleiotropy	1	Rationale provided for JLIM as specific colocalisation method	1	A leave-one-out analysis, which repeats the MR analysis by leaving out each SNP in turn, was applied to assess whether any single SNP was driving the causal estimate.	1	pleiotropy	1	pleiotropy	1	Using all SNPs shared by transcripts and proteins, we conducted a colocalization test for each protein to determine the probability that the two association signals were due to the same causal variant.	0	insufficient	1	pleiotropy	0	insufficient	1	pleiotropy	1	The potential effect of pleiotropy was evaluated by three complementary approaches, namely weighted median and weighted mode estimation71,72, and the regression intercept from the MR-Egger method73. The sensitivity of causal inference to any individual genetic variant was tested by leave- one-out analysis. The Steiger test was used to provide evidence for the causal direction of the effect estima…	1	Three assumptions must be met in order for a genetic variant to be a potentially valid instrumental variable in Mendelian randomization: (1) the variant must be strongly associated with the exposure, (2) the variant must not be associated with confounders, and (3) the variant must not be hori- zontally pleiotropic, i.e., cannot be associated with the outcome independent of the exposure pathway.15…	1	As a sensitivity test, the presence of pleiotropy (i.e., genetic contribution to disease risk through a separate pathway) and potential outlier SNPs among genetic instruments were assessed using a novel approach labeled “MR pleiotropy residual sum and outlier” (MR-PRESSO) [22]. SNPs behaving as outliers were excluded from the instrument, and the effect estimate for the relevant risk factor of int…	1	robustness of assumptions	1
Analytic methods
List the primary model(s) employed to examine the exposure-outcome association	1	IVW	1	IVW	1	IVW	1	IVW	1	wald ratio/IVW	1	IVW	1	IVW	1	IVW	1	IVW	1	IVW	1	IVW	1	IVW/Wald ratio	1	IVW	1	IVW	1	IVW	1	wald ratio	1	wald ratio	1	IVW	1	IVW	1	IVW	1	maximum likihoood	1	IVW	1	maximum likihood	1	IVW	1
Describe whether any proxy genetic variants were utilised in the analysis, and if so which reference panels and LD threshold criteria were used for selecting these proxy genetic variants. (optionally) how these were derived (e.g., SNP SNAP, LD Link, MR-Base, manual look up, etc.).	0	insufficient	0	insufficient	0	insufficient	0	insufficient	0	insufficient	1	LD proxies (r2>0.9) were used for SNPs unavailable in the nsCL/P summary statistics and were generated using LDlink and LDproxy [61] using the 1000 Genomes CEU/GBR populations as the reference panel	0	insufficient	0	insufficient	0	insufficient	0	insufficient	0	insufficient	0	If meQTL effect estimates on a GWAS trait are not available, MR-Base attempts to find a genetic variant in strong LD (r2 ≥ 0.8) with the relevant meQTL to act as a proxy. No reference panel.	1	rs700753 was not present in the 1000 genomes imputation reference used in the prostate cancer GWAS. We identified a proxy SNP, rs700752, which was in high linkage disequilibrium (r 2 > 0.8) using SNAP (https://www. broadinstitute.org/mpg/snap/)	0	insufficient	1	If lead variants from EGG included in our IV were not available in the outcome summary statistics, we used the proxy with highest LD (at least r2 ≥ 0.8 for inclusion) defined using 1000 Genomes European data	1	The sentinel pQTL variant at each genetic locus in the FHS was determined to be successfully validated if its corresponding 1000G-imputed genotype or strong proxy (LD r2 >0.8) was also a signiﬁcant pQTL variant for the corresponding protein in INTERVAL or KORA, and if directionality of pQTLprotein association was preserved. Statistical signiﬁcance was deﬁned as a P value< 0.05/n (n was the number…	0	insufficient	0	insufficient	0	insufficient	1	European ancestry reference data from the 1000 Genomes Project. Where SNPs for the exposure phenotype were not available in the summary statistics of the outcome phenotype, we replaced them with overlapping proxy SNPs in high-linkage disequilibrium (r2>0.80) identified using the LD proxy search on the online platform LDlink	0	insufficient	0	insufficient	0	R^2 0.8 using proxysnpsR package (European populations) (R Project)	1	LD proxies were defined by using the 1000 Genomes European sample with r2>0.8.	0
Describe whether a power calculation has been performed. Was this a prospective or retrospective calculation?	0	insufficient	0	insufficient	0	insufficient	0	insufficient	1	A power calculation (for a continuous outcome) was performed using the online calculator for Mendelian randomization studies (https://sb452.shi nyapps.io/power)[30].	0	Power calculations for PRS analysis were performed using AVENGEME [17, 52].	0	insufficient	0	insufficient	0	insufficient	1	Power calculations were performed using the approximation that the sample size for an instrumental variable analysis compares to that of the same regression analysis with the sample size divided by the r2 for the genetic variant on exposure,48 using an online tool (https://sb452. shinyapps.io/power/).49	1	power section in methods	0	insufficient	1	power section	1	power section	1	power section	0	insufficient	1	We performed power calculations using the mRnd Mendelian randomization power calculator by CNS genomics available online	1	The power of the MR analysis had a limited power (0.6).	0	insufficient	1	in supplementary material	0	not for MR analsysis	1	used web calcluator	1	a priori	0	insufficient	1
If there was >1 exposure/outcome relationships, either state whether this was corrected for multiple testing or provide justification for/against correcting for multiple testing		NA		NA	0	insufficient		NA	0	insufficient		NA	1	bonferroni correction	0	NA	0	insufficient	1	We report two sided Pvalues throughout, with correction for multiple testing to be conservative using a Pvalue of 0.05/3=0.017, because the three disease outcomes (thromboembolism, heart failure, and myocardial infarction) might not represent the same underlying phenotype	0	insufficient	1	The multiple testing threshold was calculated as 0.05 divided by the derived number of independent tests		NA	0	insufficient	0	insufficient	1	bonferroni	1	use a correlation matrix		NA	0	insufficient		NA	1	bonferroni	0	insufficient	0	insufficient	0	insufficient
Describe any attempts to examine directionality of genetic variant-exposure and genetic variant-outcome associations	1	bidirectional MR	0	insufficient	1	steiger filtering	1	bidirectional MR	1	bidirectional MR	1	bidirectional MR/steiger filtering	1	bidirectional MR	0	insufficient	0	insufficient	0	insufficinet	0	insufficient	1	reverse MR section	1	performed reverse-direction analysis	0	insufficient	0	insufficient	0	insufficient	1	bidirectional MR	0	insufficient	0	insufficient	1	bidirectional MR	1	bidirectional testing	1	steiger filtering	0	insufficient	1	bidirectional MR	0
If analyses were performed using a single genetic variant as an instrumental variable, was colocalisation performed?		NA		NA		NA		NA		NA		NA		NA		NA		NA		NA		NA	1	Colocalisation was performed		NA		NA		NA		NA		NA		NA		NA		NA		NA		NA		NA		NA
Do they describe the causal effect in terms of the units of measurement, or relate it to a clinically understandable scale of the exposure.	1	Odds of ADHD risk per unit increase in the log OR of cannabis use	0	insufficient	0	insufficient	0	insufficient	0	insufficient	1	table 2	0	insufficient	1	The odds ratios (ORs) presented for breast cancer risk are per one standard deviation (_x0003_1mmol/L) decrease in low-density lipoprotein cholesterol (LDLC) or per one standard deviation (_x0003_4.65kg/m2) increase in adult body mass index (BMI) except for the ORs from Guo et al.,4 which are scaled per 5-kg/m2 increase in adult BMI.	0	"unit increase" but do not define what the unit is.	1	Odds ratios are per unit increase in log transformed testosterone (nmol/L).	0	insufficient	0	insufficient	1	ng/mL	0	not a formal IV analysis	1	All effects for the IVW (β or OR) are given in original units as provided by the consortia. Units stated in Table 2.	0	CHD risk (per standard deviation increase in inverse-normalized protein level), however, not units for standard deviation provided	0	"0.022 difference in methylation in asthma cases (P = 0.013)" however, no units presented	0	insufficient	0	insufficient	0	1SD unit increase, eFigure7 and eTable13. However, MET has units of muinets	1	standardise data to use SD as units (eg Supplementry data 2).	1	log(mg/g)	1	We estimated that each SD increment in BMI (1 SD: 4.7 kg/m2) increased the risk of RCC by 56% (ORSD: 1.56, 95% confidence interval [CI] 1.44–1.70) (Fig 1; Fig B in S1 Text for study stratification).	0	insufficient	1
if the exposure GWAS used a binary variable, is the causal effect described in terms of liability/propensity (or susceptibility) to the exposure in the discussion.	1	genetic liability to	0	insufficient	0	insufficient	1	In title		NA	1	genetic risk'	1	For individual instrument effects on chronotype, log ORs (representing liability for morningness)		NA		NA		NA		NA		NA		NA		NA		NA		NA		NA		NA	0	insufficient	1	MDD Risk	0	insufficient		NA		NA	0	insufficient
Describe whether any plots are presented to visualise results	1	forest plots	1	forest plots	0	insufficient	1	Fig 3	0	insufficient	0	insufficient	1	fig 5/6	1	Forest plot	1	Forest, scatter, leave-one-out	1	Supplementary Figure 4 and 5	1	Forest plot	1	Supplementary Figure 1	0	insufficient	1	funnel plots	1	e.g. supplemental Figs 1 and 2	1	fig 5	1	Figures S8 & S9	1	Figures 1 & 2	1	figure B	1	Figures 2 and3	1	Supplementary Figures 7 and 8	1	Figures S2 - S7	1	Figure 1 &2, Figs in S1 Text	1	Figure 3	1
Describe whether other forms of MR specific limitations could be present in analyses (e.g., dynastic effects, assortative mating, canalisation, winners curse, weak instrument bias, etc). This does not include reference to general/generic limitations which are not linked to MR specific limitations or assumptions.	1	winner's curse	1	weak instrument bais	1	generlisabilty due to lack of non-european data, potentail sample overlap, not looking at rare varaints.	0	insufficient	0	various forms of information bias	0	insufficient	1	information bias	0	insufficient	1	weak instrument bias, selection bias	1	selection bias	1	limitations include our inability to replicate results in independent datasets, concerns about pleiotropy from (un)measured confounders, possible weak instrument bias and lack of power for drug analyses. A bias toward the null because of Winner’s curse 35, as genetic discovery had been implemented in the same dataset used to estimate exposure associations, cannot be excluded	1	low power of MR studies, low rate of exposure means that they may only be able to talk about liablity rather than the cuasl effect of the exposure.	0	insufficient	0	insufficient	1	Although the results from the MR-Egger test showed limited evidence for unbalanced horizontal pleiot_x0002_ropy infuencing the associations, it is still possible that the relationships represent a common genetic basis rather than a causal efect due to the potential pleiotropic efects of the IVs38. Moreover, the power of the small percent_x0002_age of the genetic variance of traits explained by th…	1	generalisability/power	0	insufficient	0	insufficient	0	insufficient	1	Fourth, SNPs associated with physical activity were identified in the UKBiobank Study,which consists of individuals aged 40 to 70 years, whereas samples in the MDD GWAS included a wider range of age groups.Physical activity in younger individuals may be influenced by other variants that share different associations with MDD, although such GWAS data are not yet available. Moreover, we do not have …	0	insufficient	1	not using replication sample could lead to winners curse, violation of inside assumption, low prevelance of disease in UKB, collider bias in ICBP GWAS section	0	insufficient	0	insufficient	1
Reproducibility and open science
Present all data used to perform all analyses or describe where data can be accessed (e.g. provide snp effects and SEs or where to access publicly avialbe data)	0	insufficient	1	provide citations	0	provide links to papers, but not explicit	0	insufficient	1	provide citations	1	data availability section	1	data availability section	1	provide citations	1	provide citations	1	provide links	1	All summary genetic association data used in this study are available online, GLGC (http://lipidgenetics.org/) and BCAC (http://bcac.ccge.medschl.cam.ac.uk/)	1	Describe where data can be accessed	0	provide links to papers, but not explicit	1	Supplemental table 1: Information on SNPs used in each set of analyses	0	provide links to papers, but not explicit	1	provide citations	0	insufficient	1	Table 1	0	insufficient	0	insufficient	1	GWAS summary statistics, including with and without adjustment for BMI and sex as covariates, can be downloaded from https://doi.org/10.5287/bodleian: yJp6zZmdj.	0	insufficient	1	S1 Table	0	insufficient	1
Provide R code for performing all analyses	0	insufficient	0	insufficient	0	insufficient	0	insufficient	0	insufficient	0	insufficient	0	insufficient	0	insufficient	0	insufficient	1	supplementary notes	0	insufficient	0	insufficient	0	insufficient	0	insufficient	0	insufficient	0	insufficient	0	insufficient	1	Analysis code for 2-sample MR included	0	insufficient	0	insufficient	0	insufficient	0	insufficient	0	insufficient	0	insufficient	0
[truncated: 125 more columns]
